# Supplementary material for: Factors That Influence, Exacerbate, Contribute or Promote Violence in Couples
Source: Healthcare (Basel). 2023 Jan 16;11(2):281. doi: 10.3390/healthcare11020281 (PMC9859608; doi:10.3390/healthcare11020281)
Supplement: Supplementary file 1 [file healthcare-11-00281-s001.zip]

Archive with 1 entries (1 files):
- healthcare-1971688-supplementary.pdf
